# Supplementary material for: Enhanced Plasmonic Biosensor Utilizing Paired Antibody and Label-Free Fe3O4 Nanoparticles for Highly Sensitive and Selective Detection of Parkinson’s α-Synuclein in Serum
Source: Biosensors (Basel). 2021 Oct 18;11(10):402. doi: 10.3390/bios11100402 (PMC8534275; doi:10.3390/bios11100402)
Supplement: Supplementary file 1 [file biosensors-11-00402-s001.zip]

Archive with 1 entries (1 files):
- biosensors-1407316-supplementary.pdf
